# Supplementary material for: Multimodality Imaging Evaluation to Detect Subtle Right Ventricular Involvement in Patients with Acute Myocarditis and Preserved Left Ventricular Ejection Fraction
Source: J Clin Med. 2023 Jun 27;12(13):4308. doi: 10.3390/jcm12134308 (PMC10342404; doi:10.3390/jcm12134308)
Supplement: Supplementary file 1 [file jcm-12-04308-s001.zip]

Archive with 1 entries (1 files):
- jcm-2319896-supplementary.pdf
